# Supplementary material for: Dating the diversification of the major lineages of Passeriformes (Aves)
Source: BMC Evol Biol. 2014 Jan 15;14:8. doi: 10.1186/1471-2148-14-8 (PMC3917694; doi:10.1186/1471-2148-14-8)
Supplement: Additional file 1: Table S1 — Species names and GenBank accession numbers for sequences included in the phylogenetic analysis. First column lists the taxon names as they appear in the phylogeny. Taxonomy follows Dickinson EC (ed) 2003. The Howard and Moore Complete Checklist of the Birds of the World. Third edition. Princeton University Press, New Jersey. 1056 pp. [file 1471-2148-14-8-S1.xls]

## Sheet: Blad1
Table S1. Species and GenBank accession numbers for sequences included in the phylogenetic analysis. First column lists the taxon names as they appear in the phylogeny. The taxonomy follows Dickinson E.C. (editor) 2003. The Howard and Moore Complete Checklist of the Birds of the World. Third edition. Princeton University Press, New Jersey. 1056 pp.
Name in phylogeny	MOS		MYC		GAPDH		MB		ODC1		RAG1		RAG2
Acanthisitta	AY056903	Acanthisitta chloris	AY037838	Acanthisitta chloris	EU726202	Acanthisitta chloris	EU726212	Acanthisitta chloris	EU726220	Acanthisitta chloris	AY056975	Acanthisitta chloris	AY443102	Acanthisitta chloris
Philepitta	AY056949	Philepitta castanea	AF295172	Philepitta castanea	AY336591	Philepitta castanea	AY065790	Philepitta castanea	DQ785938	Philepitta castanea	AY057018	Philepitta castanea	AY443201	Philepitta castanea
Pitta	AY056952	Pitta guajara	AF295176	Pitta angolensis	DQ785922	Pitta sordida	DQ785997	Pitta sordida	DQ785961	Pitta sordida	AY443319	Pitta sordida	AY443206	Pitta sordida
Psarisomus	AY056956	Psarisomus dalhousiae	KF905628	Psarisomus dalhousiae	AY336595	Psarisomus dalhousiae	AY338735	Psarisomus dalhousiae	DQ785967	Psarisomus dalhousiae	AY057025	Psarisomus dalhousiae	AY443214	Psarisomus dalhousiae
Smithornis	AY056962	Smithornis rufolateralis	AF295179	Smithornis rufolateralis	AY336589	Smithornis rufolateralis	AY065789	Smithornis rufolateralis	DQ785972	Smithornis rufolateralis	AY057031	Smithornis rufolateralis	AY443228	Smithornis rufolateralis
Calyptomena	KF905615	Calyptomena viridis	AF295161	Calyptomena viridis	AY336588	Calyptomena viridis	AY338734	Calyptomena viridis	DQ785930	Calyptomena viridis	DQ320606	Calyptomena viridis	DQ320570	Calyptomena viridis
Sapayoa	KF905620	Sapayoa aenigma	KF905629	Sapayoa aenigma	AY336590	Sapayoa aenigma	AY338733	Sapayoa aenigma	DQ785969	Sapayoa aenigma	DQ320609	Sapayoa aenigma	DQ320573	Sapayoa aenigma
Campylorhamphus	KF905616	Campylorhamphus trochilirostris	KF905625	Campylorhamphus trochilirostris	AY590085	Campylorhamphus trochilirostris	AY442961	Campylorhamphus trochilirostris	EF212093	Campylorhamphus trochilirostris	AY443264	Campylorhamphus trochilirostris	AY443112	Campylorhamphus trochilirostris
Conopophaga	AF254883	Conopophaga peruviana	AF295163	Conopophaga lineata	AY336577	Conopophaga lineata	AY065784	Conopophaga aurita	DQ435478	Conopophaga lineata	AY443271	Conopophaga ardesiaca	AY443125	Conopophaga ardesiaca
Formicarius	AY056922	Formicarius colma	AY065692	Formicarius nigricapillus	GQ925893	Formicarius nigricapillus	AY065777	Formicarius nigricapillus	GQ925876	Formicarius nigricapillus	AY056993	Formicarius colma	AY443147	Formicarius colma
Furnarius	AY056924	Furnarius rufus	AF295165	Furnarius cristatus	AY590066	Furnarius cristatus	AY064255	Furnarius cristatus	DQ435482	Furnarius cristatus	AY056995	Furnarius rufus	AY443149	Furnarius rufus
Mionectes	AF254882	Mionectes oleagineus	KF905627	Mionectes rufiventris	EU231662	Mionectes rufiventris	EU231760	Mionectes rufiventris	EU231862	Mionectes rufiventris	AY443302	Mionectes macconnellii	AY443174	Mionectes macconnellii
Pipra	AY056951	Pipra coronata	AF295175	Pipra fasciicauda	AY336583	Pipra fasciicauda	AY065787	Pipra fasciicauda	DQ435495	Pipra fasciicauda	AY057020	Pipra coronata	AY443204	Pipra coronata
Rupicola	AY056960	Rupicola rupicola	DQ435451	Rupicola peruviana	DQ470537	Rupicola rupicola	DQ470564	Rupicola rupicola	DQ435500	Rupicola peruviana	AY057029	Rupicola rupicola	AY443224	Rupicola rupicola
Scytalopus	KF905621	Scytalopus spillmanni	AY065689	Scytalopus spillmanni	AY590097	Scytalopus spillmanni	AY065773	Scytalopus spillmanni	GQ925868	Scytalopus spillmanni	AY443331	Scytalopus magellanicus	AY443226	Scytalopus magellanicus
Thamnophilus	AY056965	Thamnophilus nigrocinereus	AF295180	Thamnophilus caerulescens	AY336587	Thamnophilus caerulescens	AY065783	Thamnophilus caerulescens	DQ435504	Thamnophilus caerulescens	AY057034	Thamnophilus nigrocinereus	AY443235	Thamnophilus nigrocinereus
Tityra	KF905622	Tityra cayana	AF295181	Tityra cayana	AY336580	Tityra cayana	AY338742	Tityra cayana	DQ435505	Tityra cayana	AY443337	Tityra semifasciata	AY443237	Tityra semifasciata
Tyrannus	AY056971	Tyrannus tyrannus	AF295182	Tyrannus savana	AY336579	Tyrannus savana	AY165826	Tyrannus savana	DQ435507	Tyrannus savana	AF143739	Tyrannus tyrannus	AY443243	Tyrannus tyrannus
Menura	AY056934	Menura novaehollandiae	AF295169	Menura novaehollandiae	DQ406670	Menura novaehollandiae	AY064744	Menura novaehollandiae	EF441242	Menura novaehollandiae	AY057004	Menura novaehollandiae	AY443171	Menura novaehollandiae
Climacteris	AY056915	Climacteris picumnus	AY037839	Climacteris rufa	JN614815	Climacteris rufa	AY064733	Climacteris rufa	JN614592	Climacteris rufa	AY056987	Climacteris picumnus	AY443122	Climacteris picumnus
Ptilonorhynchus	AY056957	Ptilonorhynchus violaceus	AY064289	Ptilonorhynchus violaceus	EF441228	Ptilonorhynchus violaceus	AY064742	Ptilonorhynchus violaceus	EF441250	Ptilonorhynchus violaceus	AY057026	Ptilonorhynchus violaceus	AY443216	Ptilonorhynchus violaceus
Malurus	AY056931	Malurus melanocephalus	AY037840	Malurus amabilis	EF441219	Malurus amabilis	AY064729	Malurus amabilis	EF441241	Malurus amabilis	AY057001	Malurus melanocephalus	AY443162	Malurus melanocephalus
Meliphagidae	AY056933	Meliphaga analoga	AY064285	Manorina melanocephala	EF441229	Ptiloprora plumbea	AY064734	Manorina melanocephala	EF441251	Ptiloprora plumbea	AY057003	Meliphaga analoga	AY443170	Meliphaga analoga
Pomatostomus	AY056954	Pomatostomus isidorei	AY064288	Pomatostomus temporalis	EF441226	Pomatostomus temporalis	AY064730	Pomatostomus temporalis	EF441248	Pomatostomus temporalis	AY057023	Pomatostomus isidorei	AY443210	Pomatostomus isidorei
Orthonyx	AY056942	Orthonyx spaldingii	AY064286	Orthonyx temminckii	EF441222	Orthonyx temminckii	AY064728	Orthonyx temminckii	EF441244	Orthonyx temminckii	AY057012	Orthonyx spaldingii	AY443186	Orthonyx spaldingii
Callaeas	DQ345903	Callaeas cinerea	KF905624	Callaeas cinerea	JN614849	Callaeas cinerea	JN614751	Callaeas cinerea	JN614626	Callaeas cinerea	DQ345905	Callaeas cinerea	AY443202	Creadion carunculatus
Batis	EF052698	Batis poensis	KF905623	Batis mixta	DQ406665	Batis poensis	DQ011860	Batis mixta	JQ744962	Batis poensis	AY443263	Batis mixta	AY443110	Batis mixta
Coracina	AY056917	Coracina lineata	KF905626	Coracina lineata	EU380462	Coracina lineata	AY529913	Coracina melaschistos	EU380420	Coracina lineata	AY056988	Coracina lineata	AY443127	Coracina lineata
Corcorax	KF905618	Corcorax melanorhamphos	AF377277	Corcorax melanorhamphos	EF441214	Corcorax melanorhamphos	AY064737	Corcorax melanorhamphos	EF441236	Corcorax melanorhamphos	AY443273	Corcorax melanorhamphos	AY443129	Corcorax melanorhamphos
Corvus	AY056918	Corvus corone	AF377274	Corvus corone	DQ406663	Corvus corone	AY228327	Corvus corone	EU272116	Corvus corone	AY056989	Corvus corone	AY443132	Corvus corone
Dicrurus	AY056920	Dicrurus adsimilis	AF377275	Dicrurus baliassius	DQ406660	Dicrurus paradiseus	EF052839	Dicrurus bracteatus	EU272113	Dicrurus bracteatus	AY056991	Dicrurus adsimilis	AY443140	Dicrurus adsimilis
Gymnorhina	KF905619	Gymnorhina tibicen	AY064284	Gymnorhina tibicen	DQ406669	Gymnorhina tibicen	AY064741	Gymnorhina tibicen	EU272119	Gymnorhina tibicen	AY443289	Gymnorhina tibicen	AY443153	Gymnorhina tibicen
Oriolus	AY056941	Oriolus larvatus	AF377276	Oriolus oriolus	EF441221	Oriolus flavocinctus	EF441258	Oriolus flavocinctus	EF441243	Oriolus flavocinctus	AY057011	Oriolus larvatus	AY443184	Oriolus larvatus
Lanius	AY056930	Lanius ludovicianus	AY228000	Lanius collurio	DQ406662	Lanius collaris	AY228328	Lanius collurio	DQ881748	Lanius collurio	AY443293	Lanius excubitor	AY443160	Lanius excubitor
Vireo	AY056973	Vireo philadelphia	KF905630	Vireo olivaceus	KF905614	Vireo olivaceus	EU272101	Vireo olivaceus	EU272110	Vireo olivaceus	AY057041	Vireo philadelphia	AY443245	Vireo philadelphia
Petroicidae	AY056968	Tregellasia leucops	AY064283	Eopsaltria australis	EF441216	Eopsaltria australis	AY064732	Eopsaltria australis	EF441238	Eopsaltria australis	AY443311	Pachycephalopsis poliosoma	AY443190	Pachycephalopsis poliosoma
Chaetops	KF905617	Chaetops frenatus	AY227978	Chaetops frenatus	EF441212	Chaetops frenatus	AY228289	Chaetops frenatus	EF441234	Chaetops frenatus	AY443266	Chaetops frenatus	AY443116	Chaetops frenatus
Picathartes	AY056950	Picathartes gymnocephalus	AY227993	Picathartes gymnocephalus	EF441225	Picathartes gymnocephalus	AY228314	Picathartes gymnocephalus	EF441247	Picathartes gymnocephalus	AY057019	Picathartes gymnocephalus	AY443203	Picathartes gymnocephalus
Aegithalos	AY056904	Aegithalos iouschensis	AY227974	Aegithalos caudatus	FJ357912	Aegithalos caudatus	AY228281	Aegithalos caudatus	EU680703	Aegithalos caudatus	AY056976	Aegithalos iouschensis	AY443103	Aegithalos iouschensis
Alauda	AY056906	Alauda arvensis	AF377269	Alauda arvensis	FJ357913	Alauda arvensis	AY228284	Alauda arvensis	GU816926	Alauda arvensis	AY056978	Alauda arvensis	AY443106	Alauda arvensis
Hirundo	AY056927	Hirundo pyrrhonota	AF377270	Hirundo rustica	EF441218	Hirundo rustica	AY064258	Hirundo rustica	EF441240	Hirundo rustica	AY443290	Hirundo rustica	AY443155	Hirundo rustica
Parus	AY056947	Parus inornatus	AF377263	Parus major	KF905610	Parus major	AY228310	Parus major	EU680749	Parus major	AY057017	Parus inornatus	AY443196	Parus inornatus
Sylvia	AY056964	Sylvia nana	AY227998	Sylvia atricapilla	EF441232	Sylvia atricapilla	AY228323	Sylvia atricapilla	EF441254	Sylvia atricapilla	AY057033	Sylvia nana	AY443233	Sylvia nana
Zosterops	AY056974	Zosterops senegalensis	AY037843	Zosterops nigrorum	JN614858	Zosterops nigrorum	AY228326	Zosterops nigrorum	GU816927	Zosterops nigrorum	AY057042	Zosterops senegalensis	AY443247	Zosterops senegalensis
Bombycilla	AY056909	Bombycilla garrulus	AY227975	Bombycilla garrulus	EU272099	Bombycilla garrulus	AY228286	Bombycilla garrulus	EU680709	Bombycilla garrulus	AY056981	Bombycilla garrulus	AY443111	Bombycilla garrulus
Cinclus	AY056913	Cinclus cinclus	AY227979	Cinclus cinclus	KF905607	Cinclus cinclus	AY228291	Cinclus cinclus	EU680718	Cinclus cinclus	AY056985	Cinclus cinclus	AY443119	Cinclus cinclus
Mimus	AY056935	Mimus patagonicus	AF377265	Mimus saturinus	KF905609	Mimus saturinus	AY228304	Mimus saturinus	EU680742	Mimus saturinus	AY057005	Mimus patagonicus	AY443173	Mimus patagonicus
Sitta	AY056961	Sitta pygmaea	AF377267	Sitta europea	KF905612	Sitta europea	AY064257	Sitta europea	EU680765	Sitta europea	AY443332	Sitta carolinensis	AY443227	Sitta carolinensis
Sturnus	AY056963	Sturnus vulgaris	AF377264	Sturnus vulgaris	EF441231	Sturnus vulgaris	AY228322	Sturnus vulgaris	EF441253	Sturnus vulgaris	AY057032	Sturnus vulgaris	AY443232	Sturnus vulgaris
Troglodytes	AY056969	Troglodytes aedon	AF377272	Troglodytes troglodytes	KF905613	Troglodytes troglodytes	AY228325	Troglodytes troglodytes	EU680775	Troglodytes troglodytes	AY057038	Troglodytes aedon	AY443241	Troglodytes aedon
Dicaeum	AY056919	Dicaeum melanoxanthum	AY227981	Dicaeum australe	KF905608	Dicaeum australe	AY228294	Dicaeum australe	GU816903	Dicaeum australe	AY443282	Dicaeum aeneum	AY443139	Dicaeum aeneum
Parula	AY056946	Parula americana	AY227990	Parula pitiayumi	JN715131	Parula pitiayumi	AY228309	Parula pitiayumi	JN715315	Parula pitiayumi	AY057016	Parula americana	AY443195	Parula americana
Passer	AY056948	Passer montanus	AF295171	Passer montanus	AY336586	Passer montanus	AY228311	Passer montanus	DQ785937	Passer montanus	AF143738	Passer montanus	AY443198	Passer montanus
Ploceus	AY056953	Ploceus cucullatus	AF377258	Ploceus velatus	KF905611	Ploceus velatus	AY228316	Ploceus velatus	EU680752	Ploceus capensis	AY057022	Ploceus cucullatus	AY443207	Ploceus cucullatus
Prunella	AY056955	Prunella collaris	AF377259	Prunella modularis	EF441227	Prunella modularis	AY228318	Prunella modularis	EF441249	Prunella modularis	AY057024	Prunella collaris	AY443213	Prunella collaris
