# Supplementary material for: Dating the diversification of the major lineages of Passeriformes (Aves)
Source: BMC Evol Biol. 2014 Jan 15;14:8. doi: 10.1186/1471-2148-14-8 (PMC3917694; doi:10.1186/1471-2148-14-8)
Supplement: Additional file 3: Table S2 — Divergence-time estimates for each node in the chronogram of the combined data set (Figures 1 and Additional file 2: Figure S1), along with posterior clade probabilities (PP), and proposals for "posterior as prior" specification to be used in secondary calibration. For the age estimates, the mean, median, lower and upper limits of the 95% credibility intervals (CI) are given. The priors are given as gamma (<mean>,<std.dev.>), centered using either the mean or the median of the posterior density. Node numbers refer to node labels in Additional file 2: Figure S1, and letters to labels in Figure 1. [file 1471-2148-14-8-S3.xlsx]

## Sheet: Sheet1
Table S2. Divergence-time estimates for each node in the chronogram of the combined data set (Figures 1 and S3), along with posterior clade probabilities (PP), and proposals for "posterior as prior" specification to be used in secondary calibration. For the age estimates, the mean, median, lower and upper limits of the 95% credibility intervals (CI) are given. The priors are given as gamma(<mean>…
Node nr	Node label	Mean	Median	95% CI lower	95% CI upper	PP	MrBayes prior based on mean	Mrbayes prior based on median
1	A	72.84	73.64	59.02	85.00	1.00	gamma(72.8,7.36)	gamma(73.6,7.44)
2		71.35	72.14	57.58	84.48	1.00	gamma(71.4,7.26)	gamma(72.1,7.34)
3		59.45	59.78	46.06	71.41	1.00	gamma(59.4,6.32)	gamma(59.8,6.35)
4		56.81	57.04	44.34	68.56	1.00	gamma(56.8,5.91)	gamma(57.0,5.93)
5		52.86	53.10	41.15	64.32	1.00	gamma(52.9,5.54)	gamma(53.1,5.56)
6		49.74	49.99	38.01	59.92	1.00	gamma(49.7,5.21)	gamma(50.0,5.23)
7		48.19	48.40	36.90	58.08	1.00	gamma(48.2,5.00)	gamma(48.4,5.02)
8		46.86	47.10	35.83	56.44	1.00	gamma(46.9,4.91)	gamma(47.1,4.93)
9		43.54	43.71	33.47	52.99	0.60	gamma(43.5,4.64)	gamma(43.7,4.66)
10		41.24	41.41	31.58	50.55	0.66	gamma(41.2,4.61)	gamma(41.4,4.63)
11		37.78	37.81	28.62	46.96	1.00	gamma(37.8,4.33)	gamma(37.8,4.33)
12		35.34	35.31	26.55	44.39	1.00	gamma(35.3,4.20)	gamma(35.3,4.20)
13		32.25	32.19	23.65	40.93	1.00	gamma(32.3,3.94)	gamma(32.2,3.94)
14		27.05	26.99	18.88	35.29	1.00	gamma(27.1,3.61)	gamma(27.0,3.60)
15		40.74	40.90	31.30	50.04	0.52	gamma(40.7,4.41)	gamma(40.9,4.43)
16		32.62	32.44	23.80	41.87	1.00	gamma(32.6,4.54)	gamma(32.4,4.51)
17		23.32	23.10	15.39	31.35	1.00	gamma(23.3,4.14)	gamma(23.1,4.10)
18		36.47	36.55	27.33	45.71	1.00	gamma(36.5,4.21)	gamma(36.5,4.22)
19		30.17	30.20	21.87	38.57	1.00	gamma(30.2,3.87)	gamma(30.2,3.87)
20		27.56	27.55	19.43	35.33	0.97	gamma(27.6,3.74)	gamma(27.6,3.74)
21		24.64	24.57	17.07	32.81	1.00	gamma(24.6,3.67)	gamma(24.6,3.66)
22	F	37.22	37.12	27.76	46.96	1.00	gamma(37.2,4.71)	gamma(37.1,4.70)
23		32.37	32.18	23.28	41.85	1.00	gamma(32.4,4.76)	gamma(32.2,4.73)
24		37.37	37.36	28.11	46.66	1.00	gamma(37.4,4.37)	gamma(37.4,4.37)
25		34.98	34.95	26.20	43.48	0.73	gamma(35.0,4.03)	gamma(35.0,4.02)
26	D	24.31	23.97	16.49	31.63	1.00	gamma(24.3,3.89)	gamma(24.0,3.84)
27		33.09	33.07	24.58	41.54	0.91	gamma(33.1,3.98)	gamma(33.1,3.97)
28		26.15	26.02	18.62	34.00	1.00	gamma(26.1,3.64)	gamma(26.0,3.62)
29		23.20	23.09	16.22	30.56	1.00	gamma(23.2,3.37)	gamma(23.1,3.35)
30		19.94	19.83	13.23	26.97	1.00	gamma(19.9,3.10)	gamma(19.8,3.08)
31	E	28.67	28.58	20.43	36.85	0.91	gamma(28.7,3.96)	gamma(28.6,3.95)
32	C	45.77	45.91	34.57	56.19	0.98	gamma(45.8,5.14)	gamma(45.9,5.15)
33	B	42.88	42.78	31.75	53.98	1.00	gamma(42.9,5.31)	gamma(42.8,5.29)
34		46.72	46.64	35.16	58.70	1.00	gamma(46.7,5.89)	gamma(46.6,5.88)
35		63.58	64.18	49.52	76.76	1.00	gamma(63.6,6.76)	gamma(64.2,6.82)
36		46.97	46.98	35.35	57.98	1.00	gamma(47.0,5.56)	gamma(47.0,5.56)
37		45.48	45.47	34.30	56.52	0.61	gamma(45.5,5.39)	gamma(45.5,5.39)
38		42.38	42.43	31.52	53.24	0.88	gamma(42.4,5.18)	gamma(42.4,5.18)
39		34.77	34.75	24.35	45.04	0.98	gamma(34.8,4.93)	gamma(34.7,4.93)
40		34.53	34.41	24.34	44.69	1.00	gamma(34.5,5.12)	gamma(34.4,5.10)
41		58.31	58.76	44.87	70.70	1.00	gamma(58.3,6.45)	gamma(58.8,6.50)
42		45.79	45.92	34.25	57.09	1.00	gamma(45.8,5.30)	gamma(45.9,5.32)
43		41.08	41.14	29.94	51.17	1.00	gamma(41.1,4.94)	gamma(41.1,4.95)
44		39.20	39.26	28.50	49.20	0.83	gamma(39.2,4.79)	gamma(39.3,4.79)
45		23.99	23.84	15.99	32.45	1.00	gamma(24.0,4.01)	gamma(23.8,3.98)
46		41.69	41.79	30.06	52.27	0.99	gamma(41.7,5.17)	gamma(41.8,5.19)
47		33.21	33.02	24.05	42.55	1.00	gamma(33.2,4.19)	gamma(33.0,4.16)
48		30.10	29.95	21.46	38.94	0.92	gamma(30.1,4.02)	gamma(29.9,4.00)
49		24.92	24.74	17.09	33.57	1.00	gamma(24.9,3.83)	gamma(24.7,3.80)
50		29.97	29.76	21.38	39.21	0.70	gamma(30.0,4.03)	gamma(29.8,4.00)
